# Supplementary material for: Lentils and Yeast Fibers: A New Strategy to Mitigate Enterotoxigenic Escherichia coli (ETEC) Strain H10407 Virulence?
Source: Nutrients. 2022 May 21;14(10):2146. doi: 10.3390/nu14102146 (PMC9144138; doi:10.3390/nu14102146)
Supplement: Supplementary file 1 [file nutrients-14-02146-s001.zip]

Archive with 1 entries (1 files):
- nutrients-1701941-supplementary.pdf
